# Supplementary material for: Function and Potential ceRNA Identification of Circ_009773 in Neodymium Oxide Nanoparticle-Induced Lung Epithelial Mesenchymal Transition
Source: Toxics. 2024 Dec 18;12(12):917. doi: 10.3390/toxics12120917 (PMC11728544; doi:10.3390/toxics12120917)
Supplement: Supplementary file 1 [file toxics-12-00917-s001.zip]

Archive with 1 entries (1 files):
- toxics-3330623-Supplementary Materials.pdf
